# Supplementary material for: Fermentation of Alginate and Its Oligosaccharides by the Human Gut Microbiota: Structure–Property Relationships and New Findings Focusing on Bacteroides xylanisolvens
Source: Nutrients. 2025 Apr 24;17(9):1424. doi: 10.3390/nu17091424 (PMC12074081; doi:10.3390/nu17091424)
Supplement: Supplementary file 1 [file nutrients-17-01424-s001.zip]

Archive with 1 entries (1 files):
- nutrients-3587067-supplementary.pdf
